# Supplementary material for: Molecular map of disulfidptosis-related genes in lung adenocarcinoma: the perspective toward immune microenvironment and prognosis
Source: Clin Epigenetics. 2024 Feb 11;16:26. doi: 10.1186/s13148-024-01632-y (PMC10860275; doi:10.1186/s13148-024-01632-y)
Supplement: Supplementary file 2 — Additional file 2. Table S1: The list of 14 disulfidptosis-related genes. Table S2: The list of 7 immune checkpoint genes. Table S3: The list of 8 chemotherapy sensitivity-related genes. Table S4: Primer sequences for mRNAs. Table S5: The list of 198 DEGs. [file 13148_2024_1632_MOESM2_ESM.xlsx]

## Sheet: Table S1
Table S1: The list of 14 disulfidptosis-related genes.
Gene	Type	Entrez ID	Gene Name
ACTN4	Disulfidptosis	81	actinin alpha 4
ACTB	Disulfidptosis	60	actin beta
CD2AP	Disulfidptosis	23607	CD2 associated protein
CAPZB	Disulfidptosis	832	capping actin protein of muscle Z-line subunit beta
DSTN	Disulfidptosis	11034	destrin
FLNA	Disulfidptosis	2316	filamin A
FLNB	Disulfidptosis	2317	filamin B
INF2	Disulfidptosis	64423	inverted formin 2
IQGAP1	Disulfidptosis	8826	IQ motif containing GTPase activating protein 1
MYH10	Disulfidptosis	4628	myosin heavy chain 10
MYL6	Disulfidptosis	4637	myosin light chain 6
MYH9	Disulfidptosis	4627	myosin heavy chain 9
PDLIM1	Disulfidptosis	9124	PDZ and LIM domain 1
TLN1	Disulfidptosis	7094	talin 1

## Sheet: Table S2
Table S2: The list of 7 immune checkpoint genes.
Gene
TBX5
SOX2
MGMT
EGFR
HOXA9
AKR1C1
EZH2

## Sheet: Table S3
Table S3: The list of 8 chemotherapy sensitivity-related genes.
Gene
PDCD1LG2
CD274
TIGIT
LAG3
CTLA4
PDCD1
HAVCR2
SIGLEC15

## Sheet: Table S4
Table S4. Oligo sequences used in quantitative real-time PCR.
Species	Gene	Primer Sequence
Homo sapiens	PKP3	Forward	AGCCTGGAGGAGAAGGCTAAT
		Reverse	AGTGCTGGCTATCCCAAGATACT
Homo sapiens	FOSL1	Forward	CAGGCGGAGACTGACAAACTG
		Reverse	TCCTTCCGGGATTTTGCAGAT
Homo sapiens	GSTA2	Forward	TACTCCAATATACGGGGCAGAA
		Reverse	TCCTCAGGTTGACTAAAGGGC
Homo sapiens	SERPINB5	Forward	CGAAGAGACCGTATGCAAAGG
		Reverse	CTGGTCGTTCACACTGTTGTC
Homo sapiens	GJB2	Forward	CATGTACGACGGCTTCTCCAT
		Reverse	GCAGGATGCAAATTCCAGACAC

## Sheet: Table S5
Table S5: The list of 198 DEGs.
id	logFC	AveExpr	t	P.Value	adj.P.Val	B
FLNB	0.913479	7.8367	25.5177	1.23305e-110	2.14279e-106	240.874
INF2	0.78144	5.10585	20.1822	4.56854e-76	3.9696e-72	162.146
PLEC	0.893804	7.31483	17.0746	1.89284e-57	1.09646e-53	119.737
ACTN4	0.606349	9.56909	16.4375	7.87593e-54	3.4217e-50	111.494
MST1R	0.914043	5.95453	15.8321	1.83493e-50	6.37748e-47	103.826
ITGB4	1.23879	6.65601	15.8013	2.71171e-50	6.73202e-47	103.44
PLXNB2	0.709088	8.07071	15.2847	1.75504e-47	3.38878e-44	97.04
PPL	0.89822	7.86102	15.2012	4.93626e-47	7.79839e-44	96.0176
EVPL	0.951982	6.52492	14.7691	9.83285e-45	1.07706e-41	90.7836
ITPR3	0.743526	6.61205	14.6788	2.9368e-44	3.0021e-41	89.702
AHDC1	0.590715	5.07832	14.4705	3.61034e-43	3.13702e-40	87.2219
PPP1R13L	0.704695	6.56395	14.4506	4.58237e-43	3.79202e-40	86.9863
BCL9L	0.701125	5.7442	14.4149	7.02685e-43	5.55057e-40	86.5637
EPHA2	1.01037	6.53381	14.3977	8.62958e-43	6.52021e-40	86.3607
AGRN	0.703552	7.29177	14.2127	7.79248e-42	5.20837e-39	84.1858
ITGA3	0.908138	7.85707	14.1221	2.2752e-41	1.41209e-38	83.1269
PLEKHA7	0.612906	5.5835	14.1093	2.64758e-41	1.58654e-38	82.9771
RHBDF1	0.587777	6.70906	14.0156	7.97397e-41	4.47005e-38	81.8876
KIAA1522	0.596915	7.96528	13.6577	5.14191e-39	2.48211e-36	77.7708
MYOF	0.688352	8.44135	13.5251	2.36413e-38	1.05343e-35	76.2636
EPS8L1	0.740352	4.88406	13.4089	8.93031e-38	3.78514e-35	74.9507
RIN1	0.602356	4.46494	13.0364	5.98597e-36	2.08049e-33	70.7972
SERINC2	0.794436	8.21466	13.0054	8.46163e-36	2.82781e-33	70.4554
PKP3	0.63826	6.45022	12.7881	9.43595e-35	2.60282e-32	68.074
ZNF185	0.646377	6.67433	12.7614	1.26618e-34	3.28413e-32	67.7836
PAQR4	0.635511	5.30154	12.6906	2.75814e-34	6.65708e-32	67.0149
SPTBN2	0.617624	4.75838	12.4834	2.64326e-33	5.67094e-31	64.7837
SH3RF2	0.984846	4.15647	12.2557	3.07225e-32	5.86699e-30	62.3624
KCNN4	1.05109	6.45041	12.1808	6.83661e-32	1.2639e-29	61.5729
CDCP1	0.770318	6.35764	12.0591	2.48994e-31	4.24217e-29	60.2974
PHLDA2	0.85963	6.56506	11.9603	7.0564e-31	1.12501e-28	59.2695
LAMC2	1.04324	7.38596	11.9326	9.44491e-31	1.49212e-28	58.9818
ARHGEF16	0.59429	5.8232	11.822	3.00365e-30	4.31384e-28	57.8404
EPHA1	0.67131	5.13444	11.7897	4.20484e-30	5.75368e-28	57.5085
FLNA	0.67104	9.36873	11.7847	4.42559e-30	6.00843e-28	57.458
NPAS2	0.609093	4.12638	11.7686	5.23525e-30	6.99833e-28	57.2922
ADAM8	0.669202	5.48161	11.7458	6.63275e-30	8.60178e-28	57.0588
AHNAK2	1.06366	6.09126	11.6374	2.03509e-29	2.3267e-27	55.9529
CDH3	1.10162	7.09654	11.5895	3.32853e-29	3.61299e-27	55.4676
PYGB	0.591166	8.12676	11.4946	8.79652e-29	8.88755e-27	54.5092
KRT80	0.821014	6.11299	11.4293	1.711e-28	1.65187e-26	53.853
LAMA5	0.665412	6.45134	11.3697	3.13341e-28	2.85091e-26	53.2564
GALNT12	0.639596	5.35241	11.3095	5.75739e-28	5.05313e-26	52.6565
S100A16	0.724615	9.57243	11.1962	1.79673e-27	1.47979e-25	51.5344
TNFRSF12A	0.7544	8.07741	11.1831	2.04931e-27	1.67985e-25	51.4047
LSR	0.617291	8.53479	11.1229	3.73448e-27	2.91022e-25	50.8131
KRT8	0.649985	9.68513	11.1191	3.87848e-27	3.00894e-25	50.7758
WNT7B	0.78161	5.11737	11.0739	6.07926e-27	4.59328e-25	50.3328
UNC13D	0.614164	4.813	10.9289	2.54653e-26	1.77015e-24	48.9209
SLC16A3	0.65336	6.65126	10.8838	3.96196e-26	2.65834e-24	48.4853
TRPM4	0.629733	6.05906	10.8009	8.90108e-26	5.68688e-24	47.6876
PLEK2	0.710588	6.49424	10.711	2.13096e-25	1.28583e-23	46.8275
IRS1	0.649633	5.38057	10.6938	2.51652e-25	1.50282e-23	46.6636
MYH14	0.671806	7.19842	10.6106	5.60705e-25	3.13221e-23	45.8743
SEC11C	-0.65042	7.92248	-10.5214	1.31787e-24	7.04077e-23	45.0325
ALS2CL	0.648053	5.30168	10.5211	1.3208e-24	7.04077e-23	45.0303
KRT19	0.759982	11.2036	10.5085	1.48974e-24	7.89288e-23	44.9118
LAMB3	0.857286	8.95578	10.4785	1.98262e-24	1.02848e-22	44.6303
HSPG2	0.625187	7.22689	10.47	2.14855e-24	1.11124e-22	44.5511
SFN	0.763116	9.00033	10.461	2.34188e-24	1.19347e-22	44.4663
B3GNT3	0.881557	6.17659	10.2518	1.68148e-23	7.60958e-22	42.525
FSTL3	0.614313	6.16638	10.2317	2.02806e-23	9.08341e-22	42.3405
SEMA3B	0.795289	5.80418	10.2292	2.0764e-23	9.25224e-22	42.3173
PRSS22	0.67198	5.89301	10.1832	3.18817e-23	1.368e-21	41.8952
RNF39	0.668669	3.91101	10.1733	3.49485e-23	1.49222e-21	41.8048
F2RL1	0.764552	6.01818	10.1506	4.31455e-23	1.81107e-21	41.5973
GJB3	1.12661	4.32162	10.1486	4.39245e-23	1.8349e-21	41.5797
LAD1	0.632676	6.72372	10.0911	7.48241e-23	3.03807e-21	41.0554
CYP2S1	0.846997	5.74015	10.0348	1.25714e-22	4.98779e-21	40.5447
PTPRU	0.670576	6.33404	10.0118	1.55283e-22	6.09144e-21	40.3368
ANXA3	0.71666	6.92317	9.99005	1.89474e-22	7.34972e-21	40.1409
ABCC3	0.72405	6.93469	9.89834	4.37524e-22	1.59065e-20	39.3174
CDC42EP1	0.631446	7.47157	9.87455	5.43049e-22	1.96198e-20	39.1048
COBL	0.661887	4.78408	9.87181	5.56714e-22	2.00549e-20	39.0803
SYT8	0.832262	3.51266	9.87168	5.574e-22	2.00549e-20	39.0791
SLC2A1	0.830966	7.26586	9.65066	4.06577e-21	1.29881e-19	37.1244
XDH	0.870069	4.34576	9.64573	4.24816e-21	1.3521e-19	37.0812
CLCF1	0.634894	6.59212	9.631	4.84326e-21	1.52475e-19	36.9523
TNFRSF17	-0.901633	5.3696	-9.58371	7.36937e-21	2.25864e-19	36.5395
PTPRH	0.864523	4.54552	9.57643	7.86015e-21	2.40059e-19	36.4761
RHBDL2	0.659984	5.19802	9.50452	1.48276e-20	4.35259e-19	35.852
COL17A1	1.1303	4.52826	9.48945	1.69287e-20	4.93603e-19	35.7217
KRT7	0.668599	9.88051	9.32528	7.0927e-20	1.908e-18	34.3134
ITGA2	0.792785	6.14114	9.26992	1.1445e-19	3.00439e-18	33.8432
PROM2	0.622684	6.45549	9.26479	1.19618e-19	3.13059e-18	33.7998
FOSL1	0.892909	4.74961	9.25506	1.30086e-19	3.36403e-18	33.7174
IL22RA1	0.76165	3.29667	9.23184	1.58835e-19	4.08318e-18	33.5211
TNS4	0.982486	4.04093	9.09643	5.04966e-19	1.20209e-17	32.3848
FRMD5	0.590987	3.60466	9.08165	5.72446e-19	1.34796e-17	32.2616
MET	0.895008	7.56498	9.05823	6.98023e-19	1.6326e-17	32.0668
HTR1D	0.79413	2.80546	9.02597	9.16714e-19	2.09064e-17	31.7991
CD109	0.665589	4.55703	9.02507	9.23699e-19	2.10381e-17	31.7916
GALNT5	0.717027	5.42003	8.99557	1.18423e-18	2.66573e-17	31.5476
EGFR	0.641489	5.42484	8.99132	1.22733e-18	2.75207e-17	31.5125
LIPH	0.770864	6.63369	8.92344	2.16806e-18	4.63427e-17	30.9537
PTK6	0.700881	5.82504	8.9035	2.56082e-18	5.40267e-17	30.7903
NT5E	0.791256	6.8674	8.78249	6.98646e-18	1.38281e-16	29.805
SGPP2	0.653379	6.80682	8.66943	1.76604e-17	3.28942e-16	28.8949
RAB27B	0.733344	4.34654	8.61999	2.64095e-17	4.7757e-16	28.5
KRT16	1.0149	4.07975	8.46619	9.12196e-17	1.54354e-15	27.2842
ITPKA	0.867527	4.39286	8.42834	1.23395e-16	2.0481e-15	26.9879
FSCN1	0.600696	6.77883	8.37883	1.82896e-16	2.95387e-15	26.6021
SLCO4A1	0.698416	4.5082	8.33205	2.64798e-16	4.17315e-15	26.2393
GALNT3	0.607012	7.04759	8.14732	1.12241e-15	1.62003e-14	24.8239
NGEF	0.593144	3.95015	8.10847	1.51545e-15	2.15512e-14	24.5298
LAMA3	0.779964	5.88492	8.09656	1.66106e-15	2.33921e-14	24.4399
FCRL5	-0.660179	4.05826	-8.0367	2.63037e-15	3.60777e-14	23.9897
CST6	0.861024	6.61759	8.03606	2.64325e-15	3.62259e-14	23.9849
PLXNB3	0.666759	4.32385	7.83592	1.2034e-14	1.50451e-13	22.5011
REEP6	0.69001	5.87209	7.78646	1.7415e-14	2.13879e-13	22.1394
ANLN	0.623562	5.98947	7.75346	2.22584e-14	2.68429e-13	21.8993
MACC1	0.594944	5.04139	7.72744	2.69946e-14	3.22193e-13	21.7106
MZB1	-0.782269	6.67585	-7.64436	4.97925e-14	5.70775e-13	21.1118
FOXQ1	0.895797	7.12377	7.57874	8.04341e-14	8.93152e-13	20.6429
ARL14	0.922032	2.8208	7.54181	1.05194e-13	1.14756e-12	20.3806
BAIAP2L2	0.607322	4.00272	7.51636	1.26478e-13	1.36517e-12	20.2005
CLDN1	0.662057	6.40815	7.51328	1.29322e-13	1.39155e-12	20.1788
FA2H	0.654592	5.65277	7.48864	1.54487e-13	1.64603e-12	20.005
FUT3	0.596861	6.3763	7.442	2.16026e-13	2.26015e-12	19.6773
MMP11	0.776143	5.93649	7.35883	3.90975e-13	3.93192e-12	19.0978
FCRLA	-0.616293	4.05927	-7.2414	8.94805e-13	8.60538e-12	18.2894
ANPEP	0.631017	5.8298	7.15242	1.6628e-12	1.5436e-11	17.6846
PLAU	0.6504	7.97773	7.08357	2.6735e-12	2.41101e-11	17.2213
IGLV6-57	-0.860092	8.14444	-6.81879	1.60012e-11	1.3e-10	15.4772
UCA1	0.637454	2.83128	6.81541	1.63646e-11	1.32642e-10	15.4553
ZNF114	0.652523	2.78683	6.80872	1.7107e-11	1.38144e-10	15.4121
HMGA2	0.608773	2.65503	6.79782	1.83901e-11	1.47546e-10	15.3417
SYT12	0.712905	4.5781	6.73253	2.82956e-11	2.22297e-10	14.9221
BARX2	0.604845	3.34272	6.72338	3.00482e-11	2.35533e-10	14.8636
ASCL1	-0.911308	2.98228	-6.70383	3.4158e-11	2.65592e-10	14.7388
CALCA	-1.24124	3.03498	-6.70137	3.47128e-11	2.69664e-10	14.7231
VGLL1	0.671601	3.35853	6.69189	3.69331e-11	2.864e-10	14.6628
BAALC	-0.588531	3.37662	-6.67812	4.04087e-11	3.11683e-10	14.5752
SCEL	0.699314	6.19917	6.64284	5.08429e-11	3.8482e-10	14.3517
KLK6	0.759284	2.98364	6.63203	5.45373e-11	4.10636e-10	14.2835
C1orf116	0.674862	8.05006	6.62969	5.53712e-11	4.16374e-10	14.2687
KIT	-0.641671	6.80008	-6.59787	6.80315e-11	5.06534e-10	14.0684
VSTM2L	0.734925	7.02277	6.58365	7.45681e-11	5.51893e-10	13.9791
FAM83A	0.754165	6.5105	6.57809	7.72882e-11	5.70566e-10	13.9443
MMP28	0.714004	4.86286	6.5726	8.00691e-11	5.89593e-10	13.9099
S100A14	0.592294	8.96754	6.56091	8.63194e-11	6.33204e-10	13.8368
CLDN9	0.597233	4.3966	6.5598	8.69355e-11	6.37185e-10	13.8299
CD79A	-0.673359	6.77963	-6.54809	9.37221e-11	6.81466e-10	13.7568
CDA	0.754873	5.87461	6.47599	1.48504e-10	1.04821e-09	13.3093
MS4A1	-0.71557	4.50609	-6.35374	3.20796e-10	2.16329e-09	12.5609
TRIM29	0.843725	4.44201	6.33357	3.63826e-10	2.44021e-09	12.4387
CACNG4	0.703939	4.359	6.26766	5.47532e-10	3.57976e-09	12.0418
GJB2	0.678141	6.55224	6.22141	7.27756e-10	4.66677e-09	11.7657
LY6D	0.648509	3.82502	6.06618	1.86607e-09	1.13347e-08	10.8525
ITGB8	0.607361	4.45591	5.99545	2.84606e-09	1.69322e-08	10.4436
CXCL13	-0.734703	6.74107	-5.97427	3.22669e-09	1.90402e-08	10.322
SLC7A2	-0.701164	6.58079	-5.92136	4.40799e-09	2.55085e-08	10.0199
KRT15	0.60091	5.96445	5.84759	6.78167e-09	3.82387e-08	9.60303
GSTA2	-0.798631	3.53927	-5.79662	9.10749e-09	5.03745e-08	9.31782
SOX9	0.601606	6.16221	5.78057	9.98879e-09	5.49146e-08	9.22851
IGHM	-0.603317	8.6432	-5.77906	1.00758e-08	5.53404e-08	9.22012
IGHG1	-0.623137	11.0236	-5.77554	1.02819e-08	5.64192e-08	9.20054
NMNAT2	0.656547	3.80591	5.76416	1.09755e-08	5.99033e-08	9.13744
DKK1	0.81738	3.99353	5.70992	1.49606e-08	8.00696e-08	8.83806
NMU	0.663597	4.86869	5.69387	1.63885e-08	8.72013e-08	8.74999
KRT17	0.771432	6.4421	5.66897	1.88707e-08	9.98279e-08	8.61376
S100A2	0.646928	6.79671	5.6153	2.55239e-08	1.32484e-07	8.32213
FGL1	-0.885052	4.46397	-5.56655	3.35058e-08	1.71506e-07	8.05952
GSTA1	-0.846946	5.38394	-5.53406	4.01231e-08	2.02339e-07	7.88564
EEF1A2	0.708464	4.55826	5.49946	4.85602e-08	2.41868e-07	7.70158
PSCA	0.742805	3.59529	5.4566	6.14222e-08	3.01184e-07	7.47506
MSMB	-1.11555	5.26717	-5.41334	7.77368e-08	3.74628e-07	7.24808
IL20RB	0.585622	4.05458	5.39333	8.66356e-08	4.13955e-07	7.14368
IGHD	-0.726254	5.0951	-5.32456	1.254e-07	5.8408e-07	6.78764
PCSK1	-0.698937	2.60932	-5.322	1.27122e-07	5.91941e-07	6.77452
TNNT1	0.7469	4.99695	5.21974	2.18553e-07	9.90356e-07	6.25331
KRT6A	0.998281	4.60256	5.21565	2.23298e-07	1.00923e-06	6.23267
KRT81	0.619137	3.36754	5.21321	2.26175e-07	1.02037e-06	6.22036
FGFBP1	0.651882	5.25574	5.20864	2.31665e-07	1.04351e-06	6.19731
VSIG1	0.804418	4.3328	5.08411	4.42024e-07	1.91654e-06	5.57682
KLK12	-0.756072	3.30417	-5.08305	4.44441e-07	1.92654e-06	5.57159
CA9	0.686523	4.73838	5.07442	4.64564e-07	2.00726e-06	5.5291
MUC16	0.61607	4.20858	5.07266	4.68764e-07	2.0244e-06	5.52046
MYEOV	0.629291	3.76105	4.79999	1.83285e-06	7.21433e-06	4.21454
KRT6B	0.624096	2.58489	4.76354	2.18829e-06	8.51121e-06	4.04516
KLK7	0.625798	2.97716	4.71713	2.73755e-06	1.05018e-05	3.8313
GFRA3	-0.689221	4.61331	-4.71279	2.79521e-06	1.07088e-05	3.8114
IVL	0.623275	3.81654	4.66501	3.51222e-06	1.32772e-05	3.5935
SST	-0.616814	2.45405	-4.63242	4.09925e-06	1.52869e-05	3.44612
TCN1	0.795016	4.14546	4.59211	4.95628e-06	1.82364e-05	3.26518
EREG	0.656987	3.72725	4.40321	1.18335e-05	4.08425e-05	2.43741
SERPINB5	0.585441	3.31349	4.32632	1.67089e-05	5.64478e-05	2.11006
PGC	-0.948741	7.22094	-4.27772	2.07236e-05	6.90047e-05	1.906
HHLA2	0.661893	3.52922	4.17515	3.24191e-05	0.000104678	1.48262
BPIFA1	-0.943843	6.47167	-4.16994	3.31555e-05	0.000106838	1.46139
SPRR1B	0.724472	3.81067	4.04916	5.54415e-05	0.000172664	0.976187
AKR1C1	-0.596168	6.81557	-3.83434	0.000133906	0.000388226	0.147308
MUC21	0.639324	6.32097	3.80009	0.000153526	0.000439897	0.0192069
TM4SF4	0.648993	3.83618	3.76776	0.000174508	0.000494634	-0.1007
TFF2	0.599165	2.87071	3.76045	0.000179613	0.000507449	-0.127676
MSLN	0.664981	7.23163	3.65568	0.000270076	0.000739114	-0.508647
FGG	-0.726323	6.61587	-3.56133	0.000386648	0.00102944	-0.842756
FGA	-0.646379	4.56016	-3.39665	0.000709452	0.00179485	-1.40552
